# Supplementary material for: Identification of Potential mRNA Biomarkers in Milk Small Extracellular Vesicles of Enzootic Bovine Leukosis Cattle
Source: Viruses. 2022 May 11;14(5):1022. doi: 10.3390/v14051022 (PMC9146096; doi:10.3390/v14051022)
Supplement: Supplementary file 1 [file viruses-14-01022-s001.zip]

Archive with 1 entries (1 files):
- viruses-1649547-supplementary.pdf
